# Supplementary material for: Decoding atherosclerosis through lactylation: multi-omics integration with experimental validation
Source: Front Cell Dev Biol. 2026 May 8;14:1742425. doi: 10.3389/fcell.2026.1742425 (PMC13194442; doi:10.3389/fcell.2026.1742425)
Supplement: Supplementary file 2 [file Supplementaryfile1.xlsx]

## Sheet: Sheet1
lactylation
EP300
CREBBP
HDAC1
HDAC2
HDAC3
SIRT1
LDHA
SIRT3
HIF1A
SLC16A1
SLC16A3
SLC16A7
GLO1
HAGH
KLF4
ARG1
VEGFA
HMGB1
HDAC8
MYST1
OGDH
TFAP2A
EEF1A2
KAT8
METTL3
YY1
MOESIN
ALDOA
SDHA
